# Supplementary material for: First Molecular Data and the Phylogenetic Position of the Millipede-Like Centipede Edentistoma octosulcatum Tömösváry, 1882 (Chilopoda: Scolopendromorpha: Scolopendridae)
Source: PLoS One. 2014 Nov 12;9(11):e112461. doi: 10.1371/journal.pone.0112461 (PMC4229182; doi:10.1371/journal.pone.0112461)
Supplement: Video S1 — Peculiar locomotory posture of E. octosulcatum . (ZIP) [file pone.0112461.s001.zip]

Archive with 3 entries (2 files):
- Video S1.mp4
- __MACOSX/
- __MACOSX/._Video S1.mp4
